# Supplementary material for: Elemental Profiling of Fig (Ficus carica L.) Cultivars: Nutritional Contribution and Dietary Risk Assessment
Source: Foods. 2026 Apr 1;15(7):1192. doi: 10.3390/foods15071192 (PMC13073706; doi:10.3390/foods15071192)
Supplement: Supplementary file 1 [file foods-15-01192-s001.zip]

Archive with 1 entries (1 files):
- foods-4220581-supplementary.pdf
